# Supplementary material for: Implications of successive blood feeding on Wolbachia-mediated dengue virus inhibition in Aedes aegypti mosquitoes
Source: Nat Commun. 2025 Jul 29;16:6971. doi: 10.1038/s41467-025-62352-2 (PMC12307751; doi:10.1038/s41467-025-62352-2)
Supplement: Supplementary file 4 — Source Data [file 41467_2025_62352_MOESM4_ESM.xlsx]

## Sheet: Figure 1b-c
Figure 1b-c Source Data
DENV-2 infection and dissemination in Ae. aegypti single- vs double-fed 7 dpi
Combined data
	Infection pos. bodies/total (%)					Dissemination pos. legs/pos. bodies					%∆ dissemination
	single feed	double feed	Fisher's exact test	SF Standard Error of Sample Proportions	DF Standard Error of Sample Proportions	single feed	double feed	Fisher's exact test	SF Standard Error of Sample Proportions	DF Standard Error of Sample Proportions
WT	34/38	42/50	p=0.5423	±0.05	±0.05	30/34	42/42	p=0.0361	±0.06	±0.00	+11.8%
wAlbB	46/74	36/61	p=0.7266	±0.06	±0.06	19/46	28/36	p=0.0015	±0.07	±0.07	+36.5%
wMelM	13/119	30/148	p=0.0448	±0.03	±0.03	1/13	4/30	p>0.9999	±0.08	±0.06	+5.6%
WT by Rep
	Infection pos. bodies/total (%)		Dissemination pos. legs/pos. bodies
	single feed	double feed	single feed	double feed
Rep 1 WT	7/9	8/10	6/7	8/8
Rep 2 WT	8/9	15/20	5/8	15/15
Rep 3 WT	5/5	13/13	5/5	13/13
Rep 4 WT	14/15	6/7	14/14	6/6
Combined WT	34/38	42/50	30/34	42/42
wAlbB by Rep
	Infection pos. bodies/total (%)		Dissemination pos. legs/pos. bodies
	single feed	double feed	single feed	double feed
Rep 1 wAlbB	16/19	13/20	10/16	11/13
Rep 2 wAlbB	11/14	7/13	6/11	7/7
Rep 3 wAlbB	10/15	5/6	2/10	3/5
Rep 4 wAlbB	9/26	11/22	1/9	7/11
Combined wAlbB	46/74	36/61	19/46	28/36
wMelM by Rep
	Infection pos. bodies/total (%)		Dissemination pos. legs/pos. bodies
	single feed	double feed	single feed	double feed
Rep 1 wMelM	0/18	2/6	0/0	1/2
Rep 2 wMelM	1/13	3/20	0/1	1/3
Rep 3 wMelM	3/11	7/13	1/3	0/7
Rep 4 wMelM	2/20	3/26	0/2	2/3
Rep 5 wMelM	7/57	15/83	0/7	0/15
Combined wMelM	13/119	30/148	1/13	4/30

## Sheet: Figure 2a
Figure 2a Source Data
DENV-2 titers in mosquito bodies 7 dpi by feeding status (untransformed data)							Mann Whitney Test results
WT SF	WT DF	wAlbB SF	wAlbB DF	wMelM SF	wMelM DF		Comparison	p value
37294.8	1204081	355078	145.015	1103.61	203773		WT SF vs WT DF	p=0.0001
210091	258337	25828.9	734739	3435.47	4078812		wAlbB SF vs wAlbB DF	p<0.0001
843850	825461	682956	569303	1288.06	171.404		wMelM SF vs wMelM DF	p=0.2250
99827.8	1122649	906972	1139509	251009	149484
29011	200620	481610	1103354	4075.58	99651
111820	92746.9	62042.1	5770.43	12400.6	148.596
152414	1485562	302025	254148	168709	2588.29
223406	446973	301293	478684	142203	589.359
110614	288021	172424	1973740	2511.37	1385.74
207040	167236	106491	44410.5	533.769	128.11
121752	98981.3	159776	721550	907.641	60.467
913363	597626	607767	560822		245178
205776	282783	126282	802604		20827.4
253672	205161	198508	833432		91.2161
29389.8	239443	52586.4	377854		133.429
439593	241953	51465	1200885		204.258
44674	657928	273953	329288		82.2209
35589.3	412725	1789.6	407673		121845
71522.7	248356	147026	6162293		2702950
128680	425682	1867279	545964		55.1093
1869380	707061	35482.2	1434389		41.7755
1455721	232286	29388.4	155476		252.777
31894.5	109520	68566.3	800128		377122
49112.9	1009843	211178	2349376		221681
1238719	178041	139795	367361		351.265
266003	157527	638587	13735.1		42.015
403845	216969	754090	1984753		1441.21
89094.5	503375	416165	2411477
129696	1638490	120770	131084
123296	450087	83685	1128163
462141	1104596	370893	560269
35593.6	1089914	219433	1666649
97482.6	224982	472.809	3189527
85680.9	71781.4	4462.44	2089962
	387425	260404	16599.4
	838880	2895.57
	296096	60385.2
	358669	942179
	1232667	53639.5
	458387	428828
	1641234	213390
	853112	307524
		186861
		156291
		18694.4
		17288.3

## Sheet: Figure 2b
Figure 2b Source Data
Relative Wolbachia density in mosquito bodies 7 dpi by feeding status (untransformed data)									Mann Whitney Test results
wAlbB SF	wAlbB DF	wMelM SF	wMelM DF						Comparison	p value
7.62	45.32	12.4038	224.827						wAlbB SF vs wAlbB DF	p=0.0027
26.15	33.73	4.43194	632.49						wMelM SF vs wMelM DF	p=0.5633
60.02	57.2	152.984	12.8966
53.1	112.01	150.413	7.93338
18.32	134.97	24.2681	133.959
82.71	42.02	135.783	86.614
29.01	194.4	250.06	43.4135
10.32	48.7	198.529	89.6506
25.32	18.43	132.432	53.1016
39.98	109.83	145.208	50.3805
35.04	200.17	182.588	86.7696
33.17	71.54	58.3781	100.904
38.23	46.07	115.159	188.323
46.74	33.15	87.7118	19.3834
43.42	8.21	64.1161	61.206
31.77	54.53	222.3	105.544
10.32	55.32	264.355	213.108
18.96	84.8	154.095	94.7791
45.32	6.17	131.309	24.3401
9.21	16.12	23.5699	158.063
15.89	53.96	63.7929	131.853
46.67	71.51	93.3202	155.839
57.17	33.11	188.755	94.3164
81.41	39.04	39.814	36.3975
43.52	52.77	93.2963	190.306
117.01	20.5	111.803	78.0912
478.38	57.34	77.6445	54.6091
41.32	68.56	65.1743	117.441
65.85	24.92	114.967	30.4907
15.99	86.77	51.5367	133.355
14.53	53.83	71.5089	37.5033
258.26	78.91	112.605	67.0369
47.64	51.27	8.93893	14.6246
32.54	15.06	25.0297	48.0228
63.89	9	34.5627	21.585
37.79	105.61	15.8513	32.8769
29.56	70.76	11.7122	34.5941
103.74	141.29	45.2428	48.6451
31.68	43.69	127.661	13.7298
26.36	165.23	36.0345	17.929
30.36	31.96	36.5272	20.1711
29.27	30.86	16.0783	107.303
93.52	0.8	164.895	161.933
157.61	93.99	80.0197	148.414
36.59	21.51	68.2555	64.6719
15.92	60.65	22.9594	341.628
66.53	45.37	124.267	151.938
45.39	43.37	45.1029	36.2737
70.61	87.26	239.18	176.698
18.59	33.57	215.72	35.8484
9.62	33.16	35.2375	103.408
41.23	99.03	46.6689	95.1141
32.86	25.36	124.988	70.3382
75.81	215.26	101.642	74.2684
2.67	3.94	31.1815	101.342
59.47	48.76	60.8365	76.268
51.25	295.91	59.4597	151.153
42.55	76.27	113.216	346.348
36.1	190.66	124.699	241.865
26.1	67.4	288.837	403.846
42.82	22.37	246.045	384.888
7.12		292.012	94.573
13.37		269.38	305.023
20.34		323.47	297.134
28.18		1335.94	65.8302
24.67		302.231	408.752
36.51		329.457	170.456
10.92		276.154	72.8711
43.25		282.86	182.425
26.46		96.0764	88.9954
33.93		146.088	61.7825
51.1		245.829	108.939
11.54		211.382	178.831
28.13		218.001	257.5
		254.492	405.993
		142.963	500.404
		329.199	270.715
		245.719	322.101
		170.367	286.796
		196.775	129.983
		120.366	123.754
		159.809	473.46
		70.5791	289.243
		152.9	130.858
		186.345	109.067
		257.237	221.075
		473.808	74.993
		390.157	333.125
		193.071	123.182
		390.255	79.6758
		386.557	255.53
		153.316	137.561
		218.292	236.117
		440.22	142.285
		402.362	210.086
		126.048	171.087
		237.882	136.323
		211.531	262.788
		242.828	935.414
		145.471	1165.24
		146.296	493.02
		241.317	1021.97
		119.738	634.518
		110.005	238.485
		137.324	884.269
		302.667	146.017
		165.854	115.909
		199.314	128.784
		203.229	63.7936
		538.765	447.857
		91.945	376.419
		265.572	163.077
		239.037	302.843
		112.013	191.541
		232.807	105.139
		654.88	62.3207
		570.471	71.4605
		292.717	30.0662
		55.548	272.345
			51.6956
			86.0929
			402.457
			256.473
			997.75
			78.3952
			787.395
			484.462
			418.385
			596.84
			249.786
			444.5
			46.9851
			442.379
			337.955
			436.136
			213.302
			92.4672
			362.502
			73.9037
			182.101
			92.2342
			207.016
			94.8491
			261.916
			231.086
			1124.88
			349.209
			967.432

## Sheet: Figure 2c
Figure 2c Source Data
DENV-2 titer in wAlbB mosquito bodies 7 dpi by dissemination status (untransformed data)							Mann Whitney Test results
wAlbB Disseminated	wAlbB Not Disseminated						Comparison	p value
120770	472.81						wAlbB Dis vs wAlbB Not Dis	p<0.0001
211178	1789.6
186861	2895.57
428828	4462.44
302025	17288.3
156291	18694.4
307524	25828.9
106491	29388.4
147026	35482.2
754090	51465
638587	52586.4
172424	53639.5
942179	60385.2
906972	62042.1
370893	68566.3
198508	83685
273953	126282
1.86728e+06	139795
407673	159776
1.10335e+06	213390
131084	219433
1.66665e+06	260404
377854	301293
800128	355078
833432	416165
1.98475e+06	481610
478683	607767
560823	682956
721551	145.02
367361	5770.43
802604	13735.1
155476	16599.4
1200885	44410.5
2.08996e+06	254148
329288	569303
734739
560269
1.13951e+06
1.97374e+06
1.12816e+06
2.41148e+06
1.43439e+06
545964
6.16229e+06
2349376
3.18953e+06

## Sheet: Figure 2d
Figure 2d Source Data
Relative Wolbachia density in wAlbB mosquito bodies 7 dpi by dissemination and infection status (untransformed data)							Kruskal-Wallis test results
wAlbB Disseminated	wAlbB Not Disseminated	wAlbB Not Infected					ANOVA	p=0.1438
7.62	15.92	15.89					Dunn's Multiple comparisons	Mean rank diff.	Significant?
26.15	30.36	117.01					Dis vs. Not Dis	10.62	No
60.02	66.53	478.38					Dis vs. Not Inf	-6.092	No
53.1	26.1	258.26					Not Dis vs. Not Inf	-16.71	No
18.32	28.13	47.64
82.71	11.54	37.79
29.01	41.32	103.74
10.32	2.67	26.36
25.32	29.27	93.52
39.98	46.67	36.59
35.04	32.86	45.39
33.17	7.12	18.59
38.23	42.82	41.23
46.74	9.62	75.81
43.42	57.17	59.47
31.77	32.54	51.25
10.32	31.68	42.55
18.96	81.41	36.1
45.32	9.21	13.37
33.73	70.61	20.34
57.2	63.89	28.18
112.01	43.52	24.67
134.97	15.99	36.51
42.02	45.32	10.92
194.4	157.61	43.25
48.7	65.85	26.46
18.43	14.53	33.93
109.83	29.56	51.1
200.17	24.92	86.77
71.54	93.99	53.83
46.07	33.16	78.91
33.15	67.4	51.27
8.21	21.51	15.06
54.53	43.37	9
55.32	45.37	105.61
84.8		70.76
6.17		141.29
16.12		43.69
53.96		165.23
71.51		31.96
33.11		30.86
39.04		0.8
52.77		60.65
20.5		87.26
57.34		33.57
68.56		99.03
		25.36
		215.26
		3.94
		48.76
		295.91
		76.27
		190.66
		22.37

## Sheet: Figure 3b-c
Figure 3b-c Source Data
Timecourse of DENV-2 infection and dissemination in WT single- vs double-fed Ae. aegypti
Combined Data
	Infection pos. bodies/total (%)					Dissemination pos. legs/pos. bodies					%∆ dissemination
DPI	single feed	double feed	Fisher's exact test	SF Standard Error of Sample Proportions	DF Standard Error of Sample Proportions	single feed	double feed	Fisher's exact test	SF Standard Error of Sample Proportions	DF Standard Error of Sample Proportions
5	42/46	44/47	p=0.7142	±0.04	±0.03	28/42	43/44	p=0.0001	±0.07	±0.03	+31.06%
6	42/47	41/42	p=0.2072	±0.05	±0.02	34/42	40/41	p=0.0294	±0.06	±0.02	+16.61%
7	45/47	34/37	p=0.6502	±0.03	±0.04	42/45	34/34	p=0.2551	±0.04	±0.00	+6.67%
8	42/43	41/41	p>0.9999	±0.02	±0.00	40/42	41/41	p=0.4940	±0.03	±0.00	+4.76%
9	43/43	26/27	p=0.3857	±0.00	±0.04	42/43	25/26	p>0.9999	±0.02	±0.04	-1.52%
10	26/27	17/17	p>0.9999	±0.04	±0.00	25/26	16/17	p>0.9999	±0.04	±0.06	-2.04%
WT by Rep
	Rep 1				Rep 2				Combined
	Infection pos. bodies/total (%)		Dissemination pos. legs/pos. bodies		Infection pos. bodies/total (%)		Dissemination pos. legs/pos. bodies		Infection pos. bodies/total (%)		Dissemination pos. legs/pos. bodies
DPI	single feed	double feed	single feed	double feed	single feed	double feed	single feed	double feed	single feed	double feed	single feed	double feed
5	18/22	16/19	8/18	15/16	24/24	28/28	20/24	28/28	42/46	44/47	28/42	43/44
6	17/21	16/17	11/17	16/16	25/26	25/25	23/25	24/25	42/47	41/42	34/42	40/41
7	20/21	14/17	17/20	14/14	25/26	20/20	25/25	20/20	45/47	34/37	42/45	34/34
8	18/19	16/16	18/18	16/16	24/24	25/25	22/24	25/25	42/43	41/41	40/42	41/41
9	18/18	10/11	17/18	9/10	25/25	16/16	25/25	16/16	43/43	26/27	42/43	25/26
10	13/14	8/8	13/13	7/8	13/13	9/9	12/13	9/9	26/27	17/17	25/26	16/17

## Sheet: Figure 3d-e
Figure 3d-e Source Data
Timecourse of DENV-2 infection and dissemination in wAlbB single- vs double-fed Ae. aegypti
	Infection pos. bodies/total (%)					Dissemination pos. legs/pos. bodies					%∆ dissemination
DPI	single feed	double feed	Fisher's exact test	SF Standard Error of Sample Proportions	DF Standard Error of Sample Proportions	single feed	double feed	Fisher's exact test	SF Standard Error of Sample Proportions	DF Standard Error of Sample Proportions
5	33/45	41/51	p=0.4706	±0.07	±0.06	5/33	12/41	p=0.1756	±0.06	±0.07	+14.12%
6	30/44	34/45	p=0.4858	±0.07	±0.06	3/30	11/34	p=0.0378	±0.05	±0.08	+22.35%
7	24/38	28/38	p=0.4596	±0.08	±0.07	6/24	15/28	p=0.0494	±0.09	±0.09	+28.57%
8	21/36	24/33	p=0.3116	±0.08	±0.08	11/21	19/24	p=0.1116	±0.11	±0.08	+26.79%
9	22/31	17/25	p>0.9999	±0.08	±0.09	15/22	14/17	p=0.4644	±0.10	±0.09	+14.17%
10	21/26	18/22	p>0.9999	±0.08	±0.08	14/21	12/18	p>0.9999	±0.10	±0.11	+0.0%
wAlbB by Rep
	Rep 1				Rep 2				Combined
	Infection pos. bodies/total (%)		Dissemination pos. legs/pos. bodies		Infection pos. bodies/total (%)		Dissemination pos. legs/pos. bodies		Infection pos. bodies/total (%)		Dissemination pos. legs/pos. bodies
DPI	single feed	double feed	single feed	double feed	single feed	double feed	single feed	double feed	single feed	double feed	single feed	double feed
5	15/22	17/23	2/15	6/17	18/23	24/28	3/18	6/24	33/45	41/51	5/33	12/41
6	15/20	16/20	0/15	7/16	15/24	18/25	3/15	4/18	30/44	34/45	3/30	11/34
7	13/19	13/17	5/13	6/13	11/19	15/21	1/11	9/15	24/38	28/38	6/24	15/28
8	15/19	9/14	8/15	8/9	6/17	15/19	3/6	11/15	21/36	24/33	11/21	19/24
9	12/17	6/12	9/12	5/6	10/14	11/13	6/10	9/11	22/31	17/25	15/22	14/17
10	13/14	8/10	8/13	4/8	8/12	10/12	6/8	8/10	21/26	18/22	14/21	12/18

## Sheet: Figure S1a
Figure S1a Source Data
DENV-2 levels vs relative Wolbachia densities in bodies from individual single-fed wAlbB mosquitoes								Spearman correlation
Wolbachia density (log10)	DENV-2 levels (log10)							r	0.2294
0.881955	5.08							95% confidence interval	-0.07400 to 0.4940
1.41747	5.32							P (two-tailed)	p=0.1251
1.7783	5.27
1.72509	5.63
1.26293	5.48
1.91756	5.19
1.46255	5.49
1.01368	5.03
1.40346	5.17
1.60184	5.88
1.54456	5.81
1.52075	5.24
1.5824	5.97
1.66969	5.96
1.63769	5.57
1.50202	5.3
1.01368	5.44
1.27784	6.27
1.65629	5.55
0.96426	5.2
1.20112
1.66904	4.71
1.75717	4.84
1.91068	5.15
1.63869	5.42
2.06822
2.67977
1.61616	4.41
1.81856	5.68
1.20385	5.48
1.16227	5.78
2.41206
1.67797
1.51242	4.92
1.80543	5.34
1.57738
1.4707	5.83
2.01595
1.50079	5.1
1.42095
1.4823	3.25
1.46642	4.55
1.9709
2.19758	5.62
1.56336
1.20194	2.67
1.82302	3.46
1.65696
1.84887	5.33
1.26928
0.983175	4.79
1.61521
1.51667	4.72
1.87973
0.426511	4.47
1.7743
1.70969
1.6289
1.55751
1.41664	3.65
1.63165	4.78
0.85248	4.73
1.12613
1.30835
1.44994
1.39217
1.56241
1.03822
1.63599
1.42259
1.53058
1.70842
1.06221	4.27
1.44917	4.24

## Sheet: Figure S1b
Figure S1b Source Data
DENV-2 levels vs relative Wolbachia densities in bodies from individual double-fed wAlbB mosquitoes								Spearman correlation
Wolbachia density (log10)	DENV-2 levels (log10)							r	-0.01065
1.65629	5.61							95% confidence interval	-0.3517 to 0.3329
1.52802	6.04							P (two-tailed)	p=0.9516
1.7574	5.12
2.04926	6.22
2.13024	5.58
1.62346	5.9
2.2887	5.92
1.68753	6.3
1.26553	5.68
2.04072	5.75
2.3014	5.86
1.85455	5.57
1.66342	5.9
1.52048	5.19
0.914343	6.08
1.73664	6.32
1.74288	5.52
1.9284	5.87
0.790285	5.75
1.20737	6.06
1.73207	6.3
1.85437	6.05
1.51996	6.38
1.59151	6.16
1.72239	5.74
1.31175	6.79
1.75846	6.37
1.83607	6.5
1.39655	2.16
1.93837
1.73102
1.89713
1.70986
1.17782
0.954243
2.02371
1.84979
2.15011
1.64038
2.21809
1.50461
1.4894
-0.09691
1.97308	3.76
1.33264	4.65
1.78283
1.65677	5.76
1.63719	5.41
1.94082
1.52595
1.52061	4.14
1.99577
1.40415
2.33296
0.595496
1.68806
2.47116
1.88235
2.28026
1.82866	4.22
1.34967

## Sheet: Figure S1c
Figure S1c Source Data
DENV-2 levels vs relative Wolbachia densities in bodies from individual single-fed wMelM mosquitoes								Spearman correlation
Wolbachia density (log10)	DENV-2 levels (log10)							r	-0.4091
1.09355	5.39969							95% confidence interval	-0.8171 to 0.2719
0.646594								P (two-tailed)	p=0.2141
2.18465
2.17729
1.38504
2.13284
2.39804
2.29782
2.12199
2.16199
2.26147
1.76625
2.0613
1.94306
1.80697
2.34694
2.42219
2.18779
2.1183
1.37236
1.80477
1.96998
2.2759
1.60004
1.96986
2.04845
1.89011
1.81408
2.06057
1.71212	5.22714
1.85436
2.05156
0.951285
1.39846	3.04282
1.53861
1.20006
1.06864
1.65555
2.10606
1.55672
1.56262
1.20624
2.21721
1.9032
1.83414
1.36096
2.09436
1.6542
2.37873
2.33389	3.61019
1.547
1.66903
2.09687
2.00707
1.4939	5.15291
1.78416
1.77422
2.05391
2.09586
2.46065
2.39101
2.4654
2.43036
2.50983
3.12579
2.48034
2.5178
2.44115	3.53599
2.45157	3.10994
1.98262
2.16461	4.09344
2.39063
2.32507
2.33846
2.40567
2.15522
2.51746
2.39044	3.39991
2.23139
2.29397
2.0805
2.2036
1.84868
2.18441
2.27032
2.41033
2.6756
2.59124
2.28572
2.59135
2.58721
2.18559
2.33904
2.64367
2.60462
2.10053	2.72735
2.37636
2.32537
2.3853
2.16278
2.16523
2.38259
2.07823
2.04141
2.13775
2.48097
2.21973
2.29954
2.30799
2.7314
1.96353
2.42418
2.37847
2.04927
2.367	2.95791
2.81616
2.75623
2.46645
1.74467

[truncated: 8 more sheets: Figure S1d, Figure S2a, Figure S2b, Figure S3a, Figure S3b, Figure S5b-d, Figure S5e, Figure S6a]
